# Supplementary material for: Sweet Cherry Plants Prioritize Their Response to Cope with Summer Drought, Overshadowing the Defense Response to Pseudomonas syringae pv. syringae
Source: Plants (Basel). 2024 Jun 24;13(13):1737. doi: 10.3390/plants13131737 (PMC11243571; doi:10.3390/plants13131737)
Supplement: Supplementary file 1 [file plants-13-01737-s001.zip]

Archive with 1 entries (1 files):
- plants-2985893-supplementary.pdf
